# Supplementary material for: Evidence for preservation of vacuolar compartments during foehn-induced chalky ring formation of Oryza sativa L
Source: Planta. 2018 Aug 11;248(5):1263–75. doi: 10.1007/s00425-018-2975-x (PMC6182326; doi:10.1007/s00425-018-2975-x)
Supplement: Supplementary file 4 — Supplementary material 4 (XLSX 29 kb) [file 425_2018_2975_MOESM4_ESM.xlsx]

## Sheet: Table S2
Table S2. Absolute amounts of gene expressions in inner and outer zones of developing caryopses response to 48h dry wind treatment.
Gene name	Position	Treatment	Gene expression (log2 copies ng total RNA-1)
<Starch synthesis/degradation>			0 h		6 h		24 h		48 h		52 h		72 h
AGPS1	Inner	Control	12.7691		12.3156		11.7473		11.4549		11.5653		12.1581
		Wind			11.4945		9.5179		10.9366		11.315		12.5421
					NS		*		NS		NS		NS
	Outer	Control	11.4194		10.7586		12.5766		10.3093		9.96822		11.4051
		Wind			9.81689		10.4477		9.9288		9.50675		11.7216
					NS		*		NS		NS		NS
AGPS2b	Inner	Control	16.9448		16.8087		17.3311		16.5866		16.8244		16.8811
		Wind			16.0538		15.2922		16.2143		16.8065		16.7438
					*		**		NS		NS		NS
	Outer	Control	11.2949		11.2076		13.4449		12.1736		9.91712		14.4001
		Wind			10.5967		11.1748		11.4224		9.10047		14.7816
					NS		*		NS		NS		NS
AGPL1	Inner	Control	11.7457		12.0439		11.6523		11.1582		11.2737		11.9514
		Wind			9.82782		9.5429		10.6183		11.4567		11.9446
					*		**		NS		NS		NS
	Outer	Control	10.2727		10.0552		11.8999		10.416		9.12322		11.2901
		Wind			8.61689		10.151		9.47713		9.14675		11.7441
					NS		**		NS		NS		NS
AGPL2	Inner	Control	17.4631		16.6087		16.8844		16.765		16.0661		17.0994
		Wind			16.2071		15.3772		16.0076		16.2715		17.4388
					NS		*		NS		NS		NS
	Outer	Control	13.7061		14.7709		15.4149		14.4486		12.6621		15.3151
		Wind			14.3933		13.4981		13.8774		11.9005		15.4016
					NS		*		NS		NS		NS
BE1	Inner	Control	17.8115		16.9503		16.7044		16.59		16.1327		17.2794
		Wind			15.2971		15.3472		16.0326		16.5282		17.5788
					*		**		NS		NS		NS
	Outer	Control	15.1039		15.3258		15.9196		15.2414		13.5275		15.4913
		Wind			14.8427		14.715		15.0195		14.0726		15.8856
					NS		*		NS		NS		NS
BE2b	Inner	Control	16.3065		15.4718		15.8058		15.2328		14.879		16.3228
		Wind			14.2863		12.7224		13.2889		14.0857		15.4863
					**		**		*		NS		NS
	Outer	Control	12.6717		10.9108		14.2663		13.0347		11.4325		14.0263
		Wind			9.67767		12.1083		11.6328		10.6459		14.2506
					NS		**		NS		NS		NS
GBSS1	Inner	Control	17.1181		16.447		16.5194		15.945		15.7611		16.7644
		Wind			15.4138		14.0122		14.511		14.7215		15.5363
					*		**		NS		*		NS
	Outer	Control	13.5705		15.2776		14.5982		13.2969		12.3946		14.1813
		Wind			14.0783		12.1165		11.9641		10.8988		15.1131
					NS		***		**		NS		NS
ISA1	Inner	Control	12.8331		12.4084		12.5008		11.9762		12.2973		12.6534
		Wind			10.773		9.92911		10.8639		11.5824		12.6268
					*		*		NS		NS		NS
	Outer	Control	10.495		12.2924		11.9296		10.2014		8.8475		11.4847
		Wind			10.7177		9.31497		9.08613		8.23094		12.1031
					*		*		NS		NS		NS
PUL	Inner	Control	16.5685		16.3518		16.0508		15.5762		12.9747		16.3251
		Wind			14.893		13.8624		15.1922		12.6199		15.5593
					**		*		NS		NS		NS
	Outer	Control	12.0628		11.8591		14.4196		13.4964		10.995		13.9047
		Wind			10.956		12.88		12.7611		10.8876		14.4631
					NS		*		NS		NS		NS
SS1	Inner	Control	11.7474		12.7889		12.7273		10.1566		11.322		10.8414
		Wind			13.1495		11.0596		11.1349		12.5434		11.4646
					NS		*		NS		NS		NS
	Outer	Control	6.59161		7.40358		9.00323		6.866		5.53322		9.34759
		Wind			8.13522		7.64768		7.19547		4.91175		10.1566
					NS		NS		NS		NS		NS
SS2a	Inner	Control	12.8991		13.1422		12.7523		11.7149		11.9687		12.4164
		Wind			11.3845		10.3996		10.6249		11.6867		12.8146
					*		**		NS		NS		NS
	Outer	Control	9.3905		10.6936		11.0732		9.19266		7.21822		10.9038
		Wind			8.99189		8.58435		7.43213		6.36341		11.6081
					NS		**		*		NS		NS
SS3a	Inner	Control	13.0281		12.7653		12.6711		12.68		12.5727		12.9694
		Wind			13.7905		12.4455		13.546		13.7065		13.1488
					*		NS		NS		*		NS
	Outer	Control	9.50272		7.8241		10.678		10.018		7.8875		11.0638
		Wind			7.371		10.185		10.3028		6.58094		11.5256
					NS		NS		NS		NS		NS
Amy3A	Inner	Control	4.23555		2.56467		2.61526		4.70071		3.13135		4.50196
		Wind			2.53698		3.63241		4.70032		3.89841		4.71451
					NS		NS		NS		NS		NS
	Outer	Control	ND		ND		ND		ND		ND		ND
		Wind			ND		ND		ND		ND		ND
					-		-		-		-		-
(Continued from previous page)
<Sucrose synthase>
SuSy2	Inner	Control	13.1157		13.1124		13.2429		12.8766		12.79		13.1812
		Wind			13.7928		12.4128		12.8933		12.6564		12.8047
					NS		NS		NS		NS		NS
	Outer	Control	9.89837		10.4238		10.6514		9.13317		8.13955		10.8022
		Wind			11.9275		10.5186		10.5337		8.31038		11.0181
					*		NS		NS		NS		NS
SuSy3	Inner	Control	14.9657		14.8275		14.3046		12.8746		13.2556		12.8843
		Wind			13.8996		12.0895		12.2092		12.3473		12.6239
					*		**		NS		NS		NS
	Outer	Control	13.6006		14.6554		13.153		11.5032		11.147		13.0697
		Wind			13.6408		10.7552		10.5804		9.85872		12.8656
					*		*		NS		NS		NS
<Invertase>
CIN2	Inner	Control	4.73837		3.76989		3.98784		2.59862		0.726483		4.69813
		Wind			4.54772		4.45139		3.47721		2.14022		2.76214
					NS		NS		NS		*		NS
	Outer	Control	5.66472		5.28832		5.85341		2.45463		3.01508		4.22921
		Wind			5.79401		6.30965		3.38835		3.18716		4.30397
					NS		NS		NS		NS		NS
CIN7	Inner	Control	4.06947		2.95766		4.63756		1.41362		5.18926		4.83974
		Wind			2.0005		4.83857		1.60499		6.32799		5.45295
					NS		NS		NS		NS		NS
	Outer	Control	-1.18806		5.92388		4.09397		0.422965		2.63258		6.15921
		Wind			5.81178		4.50188		1.02779		2.96147		6.39397
					NS		NS		NS		NS		NS
NIN8	Inner	Control	1.65061		0.617087		-0.513584		0.409542		6.47045		5.74087
		Wind			0.358583		-1.26928		3.68389		6.37162		6.02973
					NS		NS		***		NS		NS
	Outer	Control	3.62574		2.46571		5.4584		4.37916		2.82219		5.3346
		Wind			2.30737		4.79249		5.10635		3.01105		6.98779
					NS		NS		NS		NS		NS
<Transporter>
BT1-2	Inner	Control	18.2624		17.5851		17.8758		17.8078		17.0657		18.0134
		Wind			16.7496		16.0541		17.0372		17.0807		17.4193
					***		***		NS		NS		NS
	Outer	Control	14.6617		15.6709		15.7916		15.1852		13.6071		14.9448
		Wind			15.0967		14.8615		14.7291		13.5505		15.1779
					NS		NS		NS		NS		NS
SUT1	Inner	Control	8.91327		9.06245		8.8153		8.62298		9.29169		9.38263
		Wind			8.27617		7.63685		8.51086		8.6331		9.71143
					NS		NS		NS		NS		NS
	Outer	Control	9.95792		11.7771		7.55636		9.1665		8.26205		8.41868
		Wind			11.5825		6.39857		8.51873		9.80372		9.50743
					NS		NS		NS		NS		NS
SUT2	Inner	Control	6.7114		6.83433		8.1995		7.1614		6.93815		7.03385
		Wind			5.80716		4.97639		5.06388		6.64633		6.51039
					*		*		NS		NS		NS
	Outer	Control	4.71583		4.64665		6.86341		4.59685		3.35342		6.53087
		Wind			2.95901		4.95188		3.64224		3.25813		7.09897
					NS		*		NS		NS		NS
TMT1	Inner	Control	8.26101		7.74072		7.99426		6.3727		8.15176		8.24823
		Wind			6.70631		4.82105		6.35566		8.19392		8.02921
					**		**		NS		NS		NS
	Outer	Control	5.42694		5.11711		7.43302		5.40984		3.15859		7.75254
		Wind			3.00579		5.24357		4.21206		3.19314		8.24064
					NS		NS		NS		NS		NS
<Vacuolar proton pump>
VHP1;5	Inner	Control	13.1083		11.8141		11.0376		10.556		11.4551		12.0666
		Wind			11.3046		9.02271		11.5673		11.2473		12.9817
					NS		NS		*		NS		NS
	Outer	Control	12.7913		11.1819		13.2516		11.1143		10.9882		12.7423
		Wind			9.45689		11.1727		9.91713		10.5334		12.9929
					*		NS		NS		NS		NS
VHA-A	Inner	Control	6.43282		7.27572		7.04426		5.6677		7.41843		6.97323
		Wind			5.94464		4.09771		5.20733		7.53226		6.91921
					*		**		NS		NS		NS
	Outer	Control	4.37956		1.96026		5.3012		5.54973		4.18021		7.80478
		Wind			1.34444		4.48738		4.7069		4.33365		8.09332
					NS		NS		NS		NS		NS
<Autophagy>
ATG4b	Inner	Control	7.25322		7.41724		7.38349		7.18645		7.17687		7.56078
		Wind			8.15529		6.58685		7.5038		7.72234		7.33299
					*		NS		NS		NS		NS
	Outer	Control	5.12444		1.91271		5.74367		5.12913		3.13896		6.23118
		Wind			1.55623		4.63258		4.84003		2.35214		7.01243
					NS		NS		NS		NS		NS
ATG7	Inner	Control	8.54544		8.10502		8.29905		8.33867		7.37021		8.70633
		Wind			7.80418		6.7224		8.23825		7.6879		8.40965
					NS		**		NS		NS		NS
	Outer	Control	6.9261		4.3198		7.75589		7.09579		5.32896		6.85868
		Wind			4.01519		6.58647		6.99003		4.98547		7.51743
					NS		NS		NS		NS		NS
Values indicate means in control (n = 3) and wind treatment (n = 3 and n = 2 at 72h). ND; not detected.
Significance at the 0.05, 0.01, and 0.001 probability levels is indicated by *, **, and ***, respectively.
